# Supplementary material for: Identification of m6A-associated autophagy genes in non-alcoholic fatty liver
Source: PeerJ. 2024 Feb 29;12:e17011. doi: 10.7717/peerj.17011 (PMC10909346; doi:10.7717/peerj.17011)
Supplement: Supplemental Information 4 [file peerj-12-17011-s004.zip]

Archive with 3 entries (3 files):
- rab1a and gapdh 定量值 -  Gene Expression Results - Bar Chart.xlsx
- trk1 and gapdh 定量值 -  Gene Expression Results - Bar Chart.xlsx
- gopc and gapdh 定量值 -  Gene Expression Results - Bar Chart.xlsx
