# Supplementary material for: Identification of m6A-associated autophagy genes in non-alcoholic fatty liver
Source: PeerJ. 2024 Feb 29;12:e17011. doi: 10.7717/peerj.17011 (PMC10909346; doi:10.7717/peerj.17011)
Supplement: Supplemental Information 4 [file peerj-12-17011-s004.zip › rab1a and gapdh 定量值 - Gene Expression Results - Bar Chart.xlsx]

## Sheet: 0
	Data Set	Target	Sample	Control	Relative Quantity	Relative Quantity(lg)	Relative Quantity SD	Corrected Relative Quantity SD	SD RQ(lg)	Relative Quantity SEM	Corrected Relative Quantity SEM	SEM RQ(lg)	Relative Quantity 95% CI Low	Relative Quantity 95% CI High	Unscaled Expression	Unscaled Expression(lg)	Unscaled Expression SD	Corrected Unscaled Expression SD	SD Unscaled Expression(lg)	Unscaled Expression SEM	Corrected Unscaled Expression SEM	SEM Unscaled Expression(lg)	Expression	Expression(lg)	Expression SD	Corrected Expression SD	SD Expression(lg)	Expression SEM	Mean Cq	SEM Expression(lg)	Expression 95% CI Low	Expression 95% CI High	Wells	Cq SEM	Cq SD
	1-SYBR	GAPDH	NAFLD1		0.79201	-0.336409	0.0328294	0.0328294		0.0189541	0.0189541																		25.0197				3	0.119563	0.0598008
	1-SYBR	GAPDH	NAFLD10		0.793735	-0.333271	0.0172679	0.0172679		0.0122102	0.0122102																		25.0669				2	0.393518	0.0313862
	1-SYBR	GAPDH	NAFLD2		0.768593	-0.379708	0.030089	0.030089		0.0173719	0.0173719																		25.1357				3	0.0729143	0.0564788
	1-SYBR	GAPDH	NAFLD3		0.883128	-0.179305	0.0172389	0.0172389		0.00995289	0.00995289																		25.0548				3	0.0637238	0.0281618
	1-SYBR	GAPDH	NAFLD4		0.84376	-0.245095	0.0489038	0.0489038		0.0282346	0.0282346																		24.9967				3	0.120052	0.0836177
	1-SYBR	GAPDH	NAFLD5		0.876842	-0.189612	0.0494428	0.0494428		0.0285458	0.0285458																		25.1033				3	0.137721	0.0813498
	1-SYBR	GAPDH	NAFLD6		0.941542	-0.0869028	0.0811796	0.0811796		0.046869	0.046869																		25.0184				3	0.427427	0.124389
	1-SYBR	GAPDH	NAFLD7		1	0	0.101177	0.101177		0.0584145	0.0584145																		24.9809				3	0.00111117	0.145967
	1-SYBR	GAPDH	NAFLD8		0.814376	-0.296233	0.0533621	0.0533621		0.0308086	0.0308086																		25.0764				3	0.114013	0.0945328
	1-SYBR	GAPDH	NAFLD9		0.867693	-0.204744	0.0186246	0.0186246		0.0131696	0.0131696																		24.9606				2	0.0540456	0.0309667
	1-SYBR	GAPDH	Normal1		0.816199	-0.293007	0.0143379	0.0143379		0.00827801	0.00827801																		24.9895				3	0.148598	0.0253434
	1-SYBR	GAPDH	Normal10		0.911193	-0.134171	0.00311066	0.00311066		0.00219957	0.00219957																		25.0616				2	0.348387	0.00492511
	1-SYBR	GAPDH	Normal2		0.919414	-0.121213	0.0967269	0.0967269		0.0558453	0.0558453																		25.1279				3	0.105897	0.151779
	1-SYBR	GAPDH	Normal3		0.94034	-0.0887462	0.123123	0.123123		0.0710851	0.0710851																		24.9645				3	0.323439	0.188899
	1-SYBR	GAPDH	Normal4		0.853976	-0.227732	0.0173727	0.0173727		0.0100301	0.0100301																		24.9947				3	0.170847	0.0293491
	1-SYBR	GAPDH	Normal5		0.90862	-0.138251	0.0281954	0.0281954		0.0162786	0.0162786																		25.0519				3	0.32331	0.0447683
	1-SYBR	GAPDH	Normal6		0.810671	-0.302811	0.0617309	0.0617309		0.0356404	0.0356404																		25.1026				3	0.162549	0.109858
	1-SYBR	GAPDH	Normal7		0.850704	-0.233271	0.0631545	0.0631545		0.0364623	0.0364623																		25.1407				3	0.0351744	0.107103
	1-SYBR	GAPDH	Normal8																										24.9928					0.00164911	0.310639
	1-SYBR	GAPDH	Normal9																										25.0761					0.242802	0.396995
	2-SYBR	rab1a	NAFLD1		0.445979	-1.16495	0.0960276	0.0960276		0.0679018	0.0679018				0.563097	-0.828543	0.123472	0.123472		0.0873076	0.0873076		6.02815	-0.828543	0.123472	0.123472		0.390875	27.7078				2	0.03986	0.444567
	2-SYBR	rab1a	NAFLD10		0.506695	-0.980811	0.13943	0.13943		0.0805001	0.0805001				0.638368	-0.64754	0.176212	0.176212		0.101736	0.101736		6.12784	-0.64754	0.176212	0.176212		0.0657881	27.7562				3	0.452	0.11562
	2-SYBR	rab1a	NAFLD2		0.453107	-1.14208	0.139625	0.139625		0.0987299	0.0987299				0.589527	-0.76237	0.183123	0.183123		0.129488	0.129488		5.18734	-0.76237	0.183123	0.183123		0.230731	28.0629				2	0.0239129	2.3978
	2-SYBR	rab1a	NAFLD3		1	0	0.0801419	0.0801419		0.0566689	0.0566689				1.13234	0.179305	0.0934008	0.0934008		0.0660443	0.0660443		6.31165	0.179305	0.0934008	0.0934008		0.0746864	27.6165				2	0.143394	0.233475
	2-SYBR	rab1a	NAFLD4		0.160901	-2.63575	0.267423	0.267423		0.189096	0.189096				0.190695	-2.39066	0.317134	0.317134		0.224248	0.224248		5.93594	-2.39066	0.317134	0.317134		0.477631	27.7352				2	0.14718	0.220871
	2-SYBR	rab1a	NAFLD5		0.158696	-2.65566	0.0256821	0.0256821		0.01816	0.01816				0.180986	-2.46605	0.0310164	0.0310164		0.0219319	0.0219319		6.59227	-2.46605	0.0310164	0.0310164		0.31546	27.6411				2	0.193281	0.606256
	2-SYBR	rab1a	NAFLD6		0.180153	-2.47271	0.0275806	0.0275806		0.0195024	0.0195024				0.191338	-2.38581	0.033619	0.033619		0.0237722	0.0237722		5.6475	-2.38581	0.033619	0.033619		0.0463531	27.915				2	0.240047	0
	2-SYBR	rab1a	NAFLD7		0.0523145	-4.25664	0.0219839	0.0219839		0.0155449	0.0155449				0.0523145	-4.25664	0.0226121	0.0226121		0.0159891	0.0159891		4.87414	-4.25664	0.0226121	0.0226121		0.276481	28.1656				2	0.360389	1.48578
	2-SYBR	rab1a	NAFLD8		0.339901	-1.55681	0	0		0	0				0.417377	-1.26058	0.0273487	0.0273487		0.0273487	0.0273487		6.66024	-1.26058	0.0273487	0.0273487		0.185	27.5672				1	0.160859	0.27466
	2-SYBR	rab1a	NAFLD9		0.0718122	-3.79963	0.073957	0.073957		0.0426991	0.0426991				0.0827623	-3.59488	0.0852526	0.0852526		0.0492206	0.0492206		6.64915	-3.59488	0.0852526	0.0852526		0.0200317	27.6529				3	0.410494	0.56815
	2-SYBR	rab1a	Normal1		0.0125865	-6.31197	0.00239622	0.00239622		0.00169438	0.00169438				0.0154209	-6.01897	0.0029483	0.0029483		0.00208476	0.00208476		0.824557	-6.01897	0.0029483	0.0029483		0.300504	30.608				2	0.205737	0.432154
	2-SYBR	rab1a	Normal10		0.053068	-4.23601	0.0208988	0.0208988		0.0120659	0.0120659				0.0582401	-4.10184	0.0229365	0.0229365		0.0132424	0.0132424		1.009	-4.10184	0.0229365	0.0229365		0.635166	30.3639				3	0.0125974	2.187
	2-SYBR	rab1a	Normal2		0.0712096	-3.81179	0.0213306	0.0213306		0.0123152	0.0123152				0.077451	-3.69057	0.0245895	0.0245895		0.0141967	0.0141967		1.14956	-3.69057	0.0245895	0.0245895		0.149515	30.2446				3	0.140028	0.401702
	2-SYBR	rab1a	Normal3		0.25266	-1.98473	0.383011	0.383011		0.221131	0.221131				0.26869	-1.89598	0.408828	0.408828		0.236037	0.236037		0.891949	-1.89598	0.408828	0.408828		0.233499	30.5298				3	0.411384	0.527608
	2-SYBR	rab1a	Normal4		0.0356365	-4.8105	0.0099226	0.0099226		0.00572881	0.00572881				0.0417301	-4.58277	0.0116503	0.0116503		0.00672628	0.00672628		1.17884	-4.58277	0.0116503	0.0116503		0.058379	30.0693				3	0.464255	0.319935
	2-SYBR	rab1a	Normal5		0.00526283	-7.56995	0.00192467	0.00192467		0.00111121	0.00111121				0.00579211	-7.4317	0.00212584	0.00212584		0.00122736	0.00122736		0.947054	-7.4317	0.00212584	0.00212584		0.414114	30.4918				3	0.0280768	0.346544
	2-SYBR	rab1a	Normal6		0.0681338	-3.87549	0.0151095	0.0151095		0.00872347	0.00872347				0.0840461	-3.57268	0.0197064	0.0197064		0.0113775	0.0113775		1.09093	-3.57268	0.0197064	0.0197064		0.227128	30.2028				3	0.0356101
	2-SYBR	rab1a	Normal7		0.0427111	-4.54924	0.0102595	0.0102595		0.00725454	0.00725454				0.0502068	-4.31597	0.0126228	0.0126228		0.00892568	0.00892568		0.919335	-4.31597	0.0126228	0.0126228		0.0102973	30.4122				2	0.306432
	2-SYBR	rab1a	Normal8																				0.897319					0.128177	30.5428					0.0155162
	2-SYBR	rab1a	Normal9																				0.881206					0.34788	30.453					0.0612946
