# Supplementary material for: Identification of m6A-associated autophagy genes in non-alcoholic fatty liver
Source: PeerJ. 2024 Feb 29;12:e17011. doi: 10.7717/peerj.17011 (PMC10909346; doi:10.7717/peerj.17011)
Supplement: Supplemental Information 4 [file peerj-12-17011-s004.zip › trk1 and gapdh 定量值 - Gene Expression Results - Bar Chart.xlsx]

## Sheet: 0
	Data Set	Target	Sample	Control	Relative Quantity	Relative Quantity(lg)	Relative Quantity SD	Corrected Relative Quantity SD	SD RQ(lg)	Relative Quantity SEM	Corrected Relative Quantity SEM	SEM RQ(lg)	Relative Quantity 95% CI Low	Relative Quantity 95% CI High	Unscaled Expression	Unscaled Expression(lg)	Unscaled Expression SD	Corrected Unscaled Expression SD	SD Unscaled Expression(lg)	Unscaled Expression SEM	Corrected Unscaled Expression SEM	SEM Unscaled Expression(lg)	Expression	Expression(lg)	Expression SD	Corrected Expression SD	SD Expression(lg)	Expression SEM	Mean Cq	SEM Expression(lg)	Expression 95% CI Low	Expression 95% CI High	Wells	Cq SEM	Cq SD
	1-SYBR	GAPDH	NAFLD1		0.79201	-0.336409	0.0328294	0.0328294		0.0189541	0.0189541																		25.1002				3	0.35555	0.0598008
	1-SYBR	GAPDH	NAFLD10		0.793735	-0.333271	0.0172679	0.0172679		0.0122102	0.0122102																		25.1125				2	0.0923334	0.0313862
	1-SYBR	GAPDH	NAFLD2		0.768593	-0.379708	0.030089	0.030089		0.0173719	0.0173719																		25.1157				3	0.108832	0.0564788
	1-SYBR	GAPDH	NAFLD3		0.883128	-0.179305	0.0172389	0.0172389		0.00995289	0.00995289																		25.094				3	0.176428	0.0281618
	1-SYBR	GAPDH	NAFLD4		0.84376	-0.245095	0.0489038	0.0489038		0.0282346	0.0282346																		24.953				3	0.113161	0.0836177
	1-SYBR	GAPDH	NAFLD5		0.876842	-0.189612	0.0494428	0.0494428		0.0285458	0.0285458																		25.0845				3	0.104109	0.0813498
	1-SYBR	GAPDH	NAFLD6		0.941542	-0.0869028	0.0811796	0.0811796		0.046869	0.046869																		25.0626				3	0.195525	0.124389
	1-SYBR	GAPDH	NAFLD7		1	0	0.101177	0.101177		0.0584145	0.0584145																		25.0852				3	0.64393	0.145967
	1-SYBR	GAPDH	NAFLD8		0.814376	-0.296233	0.0533621	0.0533621		0.0308086	0.0308086																		24.9832				3	0.259593	0.0945328
	1-SYBR	GAPDH	NAFLD9		0.867693	-0.204744	0.0186246	0.0186246		0.0131696	0.0131696																		25.0126				2	0.424924	0.0309667
	1-SYBR	GAPDH	Normal1		0.816199	-0.293007	0.0143379	0.0143379		0.00827801	0.00827801																		25.1454				3	0.375046	0.0253434
	1-SYBR	GAPDH	Normal10		0.911193	-0.134171	0.00311066	0.00311066		0.00219957	0.00219957																		25.1359				2	0.166689	0.00492511
	1-SYBR	GAPDH	Normal2		0.919414	-0.121213	0.0967269	0.0967269		0.0558453	0.0558453																		25.037				3	0.41556	0.151779
	1-SYBR	GAPDH	Normal3		0.94034	-0.0887462	0.123123	0.123123		0.0710851	0.0710851																		25.1134				3	0.179607	0.188899
	1-SYBR	GAPDH	Normal4		0.853976	-0.227732	0.0173727	0.0173727		0.0100301	0.0100301																		25.0625				3	0.295278	0.0293491
	1-SYBR	GAPDH	Normal5		0.90862	-0.138251	0.0281954	0.0281954		0.0162786	0.0162786																		25.0762				3	0.0469768	0.0447683
	1-SYBR	GAPDH	Normal6		0.810671	-0.302811	0.0617309	0.0617309		0.0356404	0.0356404																		25.0108				3	0.513628	0.109858
	1-SYBR	GAPDH	Normal7		0.850704	-0.233271	0.0631545	0.0631545		0.0364623	0.0364623																		25.0487				3	0.256309	0.107103
	1-SYBR	GAPDH	Normal8																										24.9677					0.176976	0.310639
	1-SYBR	GAPDH	Normal9																										25.0544					0.224307	0.396995
	2-SYBR	TBK1	NAFLD1		0.445979	-1.16495	0.0960276	0.0960276		0.0679018	0.0679018				0.563097	-0.828543	0.123472	0.123472		0.0873076	0.0873076		4.97644	4.97644	0.123472	0.123472		0.0498619	27.4651				2	0.142261	0.444567
	2-SYBR	TBK1	NAFLD10		0.506695	-0.980811	0.13943	0.13943		0.0805001	0.0805001				0.638368	-0.64754	0.176212	0.176212		0.101736	0.101736		5.09744	5.09744	0.176212	0.176212		0.191351	27.4428				3	0.0794592	0.11562
	2-SYBR	TBK1	NAFLD2		0.453107	-1.14208	0.139625	0.139625		0.0987299	0.0987299				0.589527	-0.76237	0.183123	0.183123		0.129488	0.129488		5.97027	5.97027	0.183123	0.183123		0.550302	27.218				2	0.0088699	2.3978
	2-SYBR	TBK1	NAFLD3		1	0	0.0801419	0.0801419		0.0566689	0.0566689				1.13234	0.179305	0.0934008	0.0934008		0.0660443	0.0660443		6.39416	6.39416	0.0934008	0.0934008		0.127413	27.0973				2	0.293919	0.233475
	2-SYBR	TBK1	NAFLD4		0.160901	-2.63575	0.267423	0.267423		0.189096	0.189096				0.190695	-2.39066	0.317134	0.317134		0.224248	0.224248		5.1913	5.1913	0.317134	0.317134		0.398625	27.2569				2	0.447028	0.220871
	2-SYBR	TBK1	NAFLD5		0.158696	-2.65566	0.0256821	0.0256821		0.01816	0.01816				0.180986	-2.46605	0.0310164	0.0310164		0.0219319	0.0219319		6.42498	6.42498	0.0310164	0.0310164		0.0639216	27.0808				2	0.268297	0.606256
	2-SYBR	TBK1	NAFLD6		0.180153	-2.47271	0.0275806	0.0275806		0.0195024	0.0195024				0.191338	-2.38581	0.033619	0.033619		0.0237722	0.0237722		6.19402	6.19402	0.033619	0.033619		0.209102	27.1117				2	0.0612068	0
	2-SYBR	TBK1	NAFLD7		0.0523145	-4.25664	0.0219839	0.0219839		0.0155449	0.0155449				0.0523145	-4.25664	0.0226121	0.0226121		0.0159891	0.0159891		6.36472	6.36472	0.0226121	0.0226121		0.21575	27.0951				2	0.208553	1.48578
	2-SYBR	TBK1	NAFLD8		0.339901	-1.55681	0	0		0	0				0.417377	-1.26058	0.0273487	0.0273487		0.0273487	0.0273487		4.48447	4.48447	0.0273487	0.0273487		0.269031	27.4983				1	0.0312531	0.27466
	2-SYBR	TBK1	NAFLD9		0.0718122	-3.79963	0.073957	0.073957		0.0426991	0.0426991				0.0827623	-3.59488	0.0852526	0.0852526		0.0492206	0.0492206		6.04927	6.04927	0.0852526	0.0852526		0.258212	27.0958				3	0.249628	0.56815
	2-SYBR	TBK1	Normal1		0.0125865	-6.31197	0.00239622	0.00239622		0.00169438	0.00169438				0.0154209	-6.01897	0.0029483	0.0029483		0.00208476	0.00208476		1.16514	4.97644	0.0029483	0.0029483		0.352042	29.6049				2	0.0528016	0.432154
	2-SYBR	TBK1	Normal10		0.053068	-4.23601	0.0208988	0.0208988		0.0120659	0.0120659				0.0582401	-4.10184	0.0229365	0.0229365		0.0132424	0.0132424		1.16145	5.09744	0.0229365	0.0229365		0.478002	29.5999				3	0.1961	2.187
	2-SYBR	TBK1	Normal2		0.0712096	-3.81179	0.0213306	0.0213306		0.0123152	0.0123152				0.077451	-3.69057	0.0245895	0.0245895		0.0141967	0.0141967		1.3068	5.97027	0.0245895	0.0245895		0.155955	29.331				3	0.04548	0.401702
	2-SYBR	TBK1	Normal3		0.25266	-1.98473	0.383011	0.383011		0.221131	0.221131				0.26869	-1.89598	0.408828	0.408828		0.236037	0.236037		1.0126	6.39416	0.408828	0.408828		0.615319	29.7754				3	0.150852	0.527608
	2-SYBR	TBK1	Normal4		0.0356365	-4.8105	0.0099226	0.0099226		0.00572881	0.00572881				0.0417301	-4.58277	0.0116503	0.0116503		0.00672628	0.00672628		1.13242	5.1913	0.0116503	0.0116503		0.463105	29.5631				3	0.310328	0.319935
	2-SYBR	TBK1	Normal5		0.00526283	-7.56995	0.00192467	0.00192467		0.00111121	0.00111121				0.00579211	-7.4317	0.00212584	0.00212584		0.00122736	0.00122736		1.01752	6.42498	0.00212584	0.00212584		0.294558	29.7311				3	0.474703	0.346544
	2-SYBR	TBK1	Normal6		0.0681338	-3.87549	0.0151095	0.0151095		0.00872347	0.00872347				0.0840461	-3.57268	0.0197064	0.0197064		0.0113775	0.0113775		0.929263	6.19402	0.0197064	0.0197064		0.13935	29.7967				3	0.260561
	2-SYBR	TBK1	Normal7		0.0427111	-4.54924	0.0102595	0.0102595		0.00725454	0.00725454				0.0502068	-4.31597	0.0126228	0.0126228		0.00892568	0.00892568		0.8061	6.36472	0.0126228	0.0126228		0.260107	30.0397				2	0.0212009
	2-SYBR	TBK1	Normal8																				1.26356	4.48447				0.291387	29.3102					0.31696
	2-SYBR	TBK1	Normal9																				1.03282	6.04927				0.290998	29.6878					0.391506
