# Supplementary material for: Identification of m6A-associated autophagy genes in non-alcoholic fatty liver
Source: PeerJ. 2024 Feb 29;12:e17011. doi: 10.7717/peerj.17011 (PMC10909346; doi:10.7717/peerj.17011)
Supplement: Supplemental Information 4 [file peerj-12-17011-s004.zip › gopc and gapdh 定量值 - Gene Expression Results - Bar Chart.xlsx]

## Sheet: 0
	Data Set	Target	Sample	Control	Relative Quantity	Relative Quantity(lg)	Relative Quantity SD	Corrected Relative Quantity SD	SD RQ(lg)	Relative Quantity SEM	Corrected Relative Quantity SEM	SEM RQ(lg)	Relative Quantity 95% CI Low	Relative Quantity 95% CI High	Unscaled Expression	Unscaled Expression(lg)	Unscaled Expression SD	Corrected Unscaled Expression SD	SD Unscaled Expression(lg)	Unscaled Expression SEM	Corrected Unscaled Expression SEM	SEM Unscaled Expression(lg)	Expression	Expression(lg)	Expression SD	Corrected Expression SD	SD Expression(lg)	Expression SEM	Mean Cq	SEM Expression(lg)	Expression 95% CI Low	Expression 95% CI High	Wells	Cq SEM	Cq SD
	1-SYBR	GAPDH	NAFLD1		0.79201	-0.336409	0.0328294	0.0328294		0.0189541	0.0189541																		25.2566				3	0.034526	0.0598008
	1-SYBR	GAPDH	NAFLD10		0.793735	-0.333271	0.0172679	0.0172679		0.0122102	0.0122102																		25.2534				2	0.0221934	0.0313862
	1-SYBR	GAPDH	NAFLD2		0.768593	-0.379708	0.030089	0.030089		0.0173719	0.0173719																		25.2999				3	0.032608	0.0564788
	1-SYBR	GAPDH	NAFLD3		0.883128	-0.179305	0.0172389	0.0172389		0.00995289	0.00995289																		25.0995				3	0.0162592	0.0281618
	1-SYBR	GAPDH	NAFLD4		0.84376	-0.245095	0.0489038	0.0489038		0.0282346	0.0282346																		25.1653				3	0.0482767	0.0836177
	1-SYBR	GAPDH	NAFLD5		0.876842	-0.189612	0.0494428	0.0494428		0.0285458	0.0285458																		25.1098				3	0.0469673	0.0813498
	1-SYBR	GAPDH	NAFLD6		0.941542	-0.0869028	0.0811796	0.0811796		0.046869	0.046869																		25.0071				3	0.071816	0.124389
	1-SYBR	GAPDH	NAFLD7		1	0	0.101177	0.101177		0.0584145	0.0584145																		24.9202				3	0.0842743	0.145967
	1-SYBR	GAPDH	NAFLD8		0.814376	-0.296233	0.0533621	0.0533621		0.0308086	0.0308086																		25.2164				3	0.0545786	0.0945328
	1-SYBR	GAPDH	NAFLD9		0.867693	-0.204744	0.0186246	0.0186246		0.0131696	0.0131696																		25.1249				2	0.0218968	0.0309667
	1-SYBR	GAPDH	Normal1		0.816199	-0.293007	0.0143379	0.0143379		0.00827801	0.00827801																		25.2132				3	0.014632	0.0253434
	1-SYBR	GAPDH	Normal10		0.911193	-0.134171	0.00311066	0.00311066		0.00219957	0.00219957																		25.0543				2	0.00348258	0.00492511
	1-SYBR	GAPDH	Normal2		0.919414	-0.121213	0.0967269	0.0967269		0.0558453	0.0558453																		25.0414				3	0.0876294	0.151779
	1-SYBR	GAPDH	Normal3		0.94034	-0.0887462	0.123123	0.123123		0.0710851	0.0710851																		25.0089				3	0.109061	0.188899
	1-SYBR	GAPDH	Normal4		0.853976	-0.227732	0.0173727	0.0173727		0.0100301	0.0100301																		25.1479				3	0.0169447	0.0293491
	1-SYBR	GAPDH	Normal5		0.90862	-0.138251	0.0281954	0.0281954		0.0162786	0.0162786																		25.0584				3	0.025847	0.0447683
	1-SYBR	GAPDH	Normal6		0.810671	-0.302811	0.0617309	0.0617309		0.0356404	0.0356404																		25.223				3	0.0634267	0.109858
	1-SYBR	GAPDH	Normal7		0.850704	-0.233271	0.0631545	0.0631545		0.0364623	0.0364623																		25.1534				3	0.0618357	0.107103
	1-SYBR	GAPDH	Normal8																										25.17					0.07851	0.310639
	1-SYBR	GAPDH	Normal9																										25.08					0.05847	0.396995
	2-SYBR	GOPC	NAFLD1		0.445979	-1.16495	0.0960276	0.0960276		0.0679018	0.0679018				0.563097	-0.828543	0.123472	0.123472		0.0873076	0.0873076		2.5631	-0.828543	0.123472	0.123472		0.0873076	30.5522				2	0.219655	0.444567
	2-SYBR	GOPC	NAFLD10		0.506695	-0.980811	0.13943	0.13943		0.0805001	0.0805001				0.638368	-0.64754	0.176212	0.176212		0.101736	0.101736		3.925	-0.64754	0.176212	0.176212		0.101736	29.2207				3	0.229205	0.11562
	2-SYBR	GOPC	NAFLD2		0.453107	-1.14208	0.139625	0.139625		0.0987299	0.0987299				0.589527	-0.76237	0.183123	0.183123		0.129488	0.129488		2.927	-0.76237	0.183123	0.183123		0.129488	29.6905				2	0.314357	2.3978
	2-SYBR	GOPC	NAFLD3		1	0	0.0801419	0.0801419		0.0566689	0.0566689				1.13234	0.179305	0.0934008	0.0934008		0.0660443	0.0660443		6.905	0.179305	0.0934008	0.0934008		0.0660443	28.2518				2	0.0817559	0.233475
	2-SYBR	GOPC	NAFLD4		0.160901	-2.63575	0.267423	0.267423		0.189096	0.189096				0.190695	-2.39066	0.317134	0.317134		0.224248	0.224248		3.051	-2.39066	0.317134	0.317134		0.224248	29.496				2	1.6955	0.220871
	2-SYBR	GOPC	NAFLD5		0.158696	-2.65566	0.0256821	0.0256821		0.01816	0.01816				0.180986	-2.46605	0.0310164	0.0310164		0.0219319	0.0219319		2.888	-2.46605	0.0310164	0.0310164		0.0219319	29.5197				2	0.165092	0.606256
	2-SYBR	GOPC	NAFLD6		0.180153	-2.47271	0.0275806	0.0275806		0.0195024	0.0195024				0.191338	-2.38581	0.033619	0.033619		0.0237722	0.0237722		3.065	-2.38581	0.033619	0.033619		0.0237722	29.3312				2	0.156179	0
	2-SYBR	GOPC	NAFLD7		0.0523145	-4.25664	0.0219839	0.0219839		0.0155449	0.0155449				0.0523145	-4.25664	0.0226121	0.0226121		0.0159891	0.0159891		4.173	-4.25664	0.0226121	0.0226121		0.0159891	28.7991				2	0.428688	1.48578
	2-SYBR	GOPC	NAFLD8		0.339901	-1.55681	0	0		0	0				0.417377	-1.26058	0.0273487	0.0273487		0.0273487	0.0273487		4.419	-1.26058	0.0273487	0.0273487		0.0273487	28.4741				1	0	0.27466
	2-SYBR	GOPC	NAFLD9		0.0718122	-3.79963	0.073957	0.073957		0.0426991	0.0426991				0.0827623	-3.59488	0.0852526	0.0852526		0.0492206	0.0492206		2.891	-3.59488	0.0852526	0.0852526		0.0492206	29.5333				3	0.857817	0.56815
	2-SYBR	GOPC	Normal1		0.0125865	-6.31197	0.00239622	0.00239622		0.00169438	0.00169438				0.0154209	-6.01897	0.0029483	0.0029483		0.00208476	0.00208476		1.01542	-6.01897	0.0029483	0.0029483		0.00208476	31.1311				2	0.194214	0.432154
	2-SYBR	GOPC	Normal10		0.053068	-4.23601	0.0208988	0.0208988		0.0120659	0.0120659				0.0582401	-4.10184	0.0229365	0.0229365		0.0132424	0.0132424		0.932	-4.10184	0.0229365	0.0229365		0.0132424	31.0959				3	0.328022	2.187
	2-SYBR	GOPC	Normal2		0.0712096	-3.81179	0.0213306	0.0213306		0.0123152	0.0123152				0.077451	-3.69057	0.0245895	0.0245895		0.0141967	0.0141967		1.23	-3.69057	0.0245895	0.0245895		0.0141967	30.6827				3	0.249504	0.401702
	2-SYBR	GOPC	Normal3		0.25266	-1.98473	0.383011	0.383011		0.221131	0.221131				0.26869	-1.89598	0.408828	0.408828		0.236037	0.236037		1.062	-1.89598	0.408828	0.408828		0.236037	30.8621				3	1.26266	0.527608
	2-SYBR	GOPC	Normal4		0.0356365	-4.8105	0.0099226	0.0099226		0.00572881	0.00572881				0.0417301	-4.58277	0.0116503	0.0116503		0.00672628	0.00672628		0.669	-4.58277	0.0116503	0.0116503		0.00672628	31.6678				3	0.231923	0.319935
	2-SYBR	GOPC	Normal5		0.00526283	-7.56995	0.00192467	0.00192467		0.00111121	0.00111121				0.00579211	-7.4317	0.00212584	0.00212584		0.00122736	0.00122736		0.761	-7.4317	0.00212584	0.00212584		0.00122736	31.3924				3	0.304615	0.346544
	2-SYBR	GOPC	Normal6		0.0681338	-3.87549	0.0151095	0.0151095		0.00872347	0.00872347				0.0840461	-3.57268	0.0197064	0.0197064		0.0113775	0.0113775		1.349	-3.57268	0.0197064	0.0197064		0.0113775	30.7311				3	0.184715
	2-SYBR	GOPC	Normal7		0.0427111	-4.54924	0.0102595	0.0102595		0.00725454	0.00725454				0.0502068	-4.31597	0.0126228	0.0126228		0.00892568	0.00892568		0.835	-4.31597	0.0126228	0.0126228		0.00892568	31.3536				2	0.245044
	2-SYBR	GOPC	Normal8																				1.425					0.058741	30.599					0.049571
	2-SYBR	GOPC	Normal9																				0.738					0.075147	31.4583					0.099825
